# Supplementary material for: BRCA2 C-Terminal RAD51-Binding Domain Confers Resistance to DNA-Damaging Agents
Source: Int J Mol Sci. 2022 Apr 6;23(7):4060. doi: 10.3390/ijms23074060 (PMC9000072; doi:10.3390/ijms23074060)
Supplement: Supplementary file 1 [file ijms-23-04060-s001.zip]

Archive with 1 entries (1 files):
- ijms-1642325-supplementary.pdf
